# Supplementary material for: The Management of Lower Extremity Multilevel Arterial Injuries: A 10-Year Experience
Source: PLoS One. 2015 Mar 20;10(3):e0121769. doi: 10.1371/journal.pone.0121769 (PMC4368051; doi:10.1371/journal.pone.0121769)
Supplement: S1 Dataset — Injury patterns: (Zone I, femoral artery; Zone II, popliteal artery; Zone III, posterior and anterior tibial artery). A: Zone I + Zone II. B: Zone I + Zone III. C: Zone II + Zone III. (XLS) [file pone.0121769.s001.xls]

## Sheet: Sheet1
Medical document No.	Patient ID	Patient Name	Age	Sex	Injury patterns
2760171	1992944	Xu xx	23Y	F	III
2723208	1944018	Ye xx	55Y	M	I
2711918	1930049	Cui xx	45Y	F	III
2683937	1895319	Zhong xx	31Y	M	III
2682266	1893200	Wu XX	27Y	M	I
2604426	798175	Liu xx	30Y	M	II
2536231	721916	Yi xx	22Y	M	II
2513706	713349	Zhang xx	46Y	M	III
2500432	565542	Ye xx	26Y	F	I
2491497	560159	Wu xx	32Y	M	II
2487087	557686	Yang xx	40Y	F	II
2490445	553408	Xue xx	38Y	M	III
2454288	525978	Zhou xx	45Y	M	I
2448018	515688	Yang xx	31Y	M	III
2419378	486902	Pan xx	32Y	M	I
2398865	458277	Chen xx	61Y	M	III
2364194	432875	Liu xx	21Y	M	II
2306469	368741	Ye xx	26Y	M	III
2291785	363612	Huang xx	51Y	F	I
2301016	361021	Zhan xx	59Y	M	II
2277023	332714	Hu xx	21Y	M	II
2259689	324251	Yang xx	25Y	M	II
2229907	286844	Han xx	20Y	F	III
2230510	282536	Huang xx	27Y	M	III
2206921	260720	Yang xx	24Y	M	III
2189486	242966	Xie xx	17Y	M	I
2174556	220240	Lan xx	36Y	F	I
2170214	219324	Ye xx	28Y	M	II
2125130	163888	Wu XX	28Y	M	I
2112359	154234	Shangguan xx	33Y	M	III
2111225	152038	Zheng xx	32Y	M	I
2101919	140890	Zhou xx	31Y	M	I
2033768	125809	Liu xx	23Y	F	I
2020168	82565	Xiang xx	19Y	M	I
2019932	77169	Xu xx	35Y	M	I
2016209	74514	Ruan xx	19Y	M	II
163484	58774	Zhang xx	29Y	M	III
159595	49742	Xu xx	29Y	M	I
